# Supplementary material for: X-ray computed tomography datasets for forensic analysis of vertebrate fossils
Source: Sci Data. 2016 Jun 7;3:160040. doi: 10.1038/sdata.2016.40 (PMC4896130; doi:10.1038/sdata.2016.40)
Supplement: Supplementary file 2 [file sdata201640-isa1.zip]

Archive with 3 entries (3 files):
- i_Investigation.txt
- s_study_Rowe.txt
- a_assay_Rowe.txt
