# Supplementary material for: X-ray computed tomography datasets for forensic analysis of vertebrate fossils
Source: Sci Data. 2016 Jun 7;3:160040. doi: 10.1038/sdata.2016.40 (PMC4896130; doi:10.1038/sdata.2016.40)
Supplement: Supplementary file 2 [file sdata201640-isa1.zip › i_Investigation.txt]

# Investigation File generated for Scientific Data with Investigation File Authoring Tool version 0.1.0 on 26/05/2016 - This metadata file is CC0
ONTOLOGY SOURCE REFERENCE
Term Source Name	ENVO	NCBITaxon	GAZ	UO	ERO	OBI	MMO
Term Source File	http://data.bioontology.org/ontologies/ENVO	http://data.bioontology.org/ontologies/NCBITAXON	http://data.bioontology.org/ontologies/GAZ	http://data.bioontology.org/ontologies/UO	http://data.bioontology.org/ontologies/ERO	http://data.bioontology.org/ontologies/OBI	http://data.bioontology.org/ontologies/MMO
Term Source Version	releases/2014-09-16	2015AA	$Revision: 1.512 $	unknown	2013-08-02	2014-08-18	2.24
Term Source Description	Environment Ontology	National Center for Biotechnology Information (NCBI) Organismal Classification	Gazetteer	Units of Measurement Ontology	Eagle-I Research Resource Ontology	Ontology for Biomedical Investigations	Measurement Method Ontology
INVESTIGATION
Investigation Identifier
Investigation Title
Investigation Description
Investigation Submission Date
Investigation Public Release Date
INVESTIGATION PUBLICATIONS
Investigation PubMed ID
Investigation Publication DOI
Investigation Publication Author List
Investigation Publication Title
Investigation Publication Status
Investigation Publication Status Term Accession Number
Investigation Publication Status Term Source REF
INVESTIGATION CONTACTS
Investigation Person Last Name
Investigation Person Mid Initials
Investigation Person First Name
Investigation Person Address
Investigation Person Phone
Investigation Person Fax
Investigation Person Email
Investigation Person Affiliation
Investigation Person Roles
Investigation Person Roles Term Accession Number
Investigation Person Roles Term Source REF
STUDY
Study Identifier	10.1038/sdata.2016.40
Study Title	X-ray computed tomography datasets for forensic analysis of vertebrate fossils
Study Submission Date	02/12/2015
Study Public Release Date	07/06/2016
Study Description	http://www.nature.com/articles/sdata201640#abstract
Study File Name	s_study_Rowe.txt
Comment[Subject Keywords]	//;//;///
Comment[Manuscript Licence]	CC BY-4.0
Comment[Experimental Metadata Licence]	CC0
Comment[Supplementary Information File Name]	Supplementary figures	
Comment[Supplementary Information File Type]	pdf	x-zip-compressed
Comment[Supplementary Information File URL]	http://www.nature.com/articles/sdata201640#supplementary-information	http://www.nature.com/articles/sdata201640#supplementary-information
Comment[Data Repository]	figshare
Comment[Data Record Accession]	doi:10.6084/m9.figshare.c.1612235
Comment[Data Record URI]	http://dx.doi.org/10.6084/m9.figshare.c.1612235
STUDY DESIGN DESCRIPTORS
Study Design Type	comparison objective	quality control testing design
Study Design Type Term Accession Number	ERO:0100086	OBI:0001336
Study Design Type Term Source REF	ERO	OBI
STUDY PUBLICATIONS
Study PubMed ID	""	""
Study Publication DOI	doi:10.1038/35069145	doi:10.1038/18665
Study Publication Author List	""	""
Study Publication Title	""	""
Study Publication Status	published	published
Study Publication Status Term Accession Number		
Study Publication Status Term Source REF		
STUDY FACTORS
Study Factor Name	fossil quality
Study Factor Type	physical object quality
Study Factor Type Term Accession Number	PATO:0001241
Study Factor Type Term Source REF	ERO
STUDY ASSAYS
Study Assay Measurement Type	3D structure determination assay
Study Assay Measurement Type Term Accession Number	OBI:0600045
Study Assay Measurement Type Term Source REF	OBI
Study Assay Technology Type	computed tomography scanner
Study Assay Technology Type Term Accession Number	OBI:0000982
Study Assay Technology Type Term Source REF	OBI
Study Assay Technology Platform	""
Study Assay File Name	a_assay_Rowe.txt
STUDY PROTOCOLS
Study Protocol Name	Material	Scanning Protocols and Parameters 	Image Processing
Study Protocol Type	material sample role	computed tomography	data transformation
Study Protocol Type Term Accession Number	OBI:0000740	MMO:0000128	OBI:0200000
Study Protocol Type Term Source REF	OBI	MMO	OBI
Study Protocol Description			
Study Protocol URI	""	""	""
Study Protocol Version			
Study Protocol Parameters Name	""	instrument; manufacturer; X-ray source voltage; X-ray source current; X-ray focal spot size; detection instrument; number of channels; array type; horizontal channel pitch; X-ray pre-filter; X-ray calibration medium; lateral offset percentage; source-object distance; number of rotational positions at which X-rays were collected; integration time; reconstruction offset; reconstruction scale; reconstructed image size; reconstruction field; slice thickness; inter-slice spacing; cropped image size ; number of slices	""
Study Protocol Parameters Name Term Accession Number	""	""	""
Study Protocol Parameters Name Term Source REF	""	""	""
Study Protocol Components Name	""	""	""
Study Protocol Components Type	""	""	""
Study Protocol Components Type Term Accession Number	""	""	""
Study Protocol Components Type Term Source REF	""	""	""
STUDY CONTACTS
Study Person Last Name	Rowe	Luo	Ketcham	Maisano	Colbert
Study Person First Name	Timothy B.	Zhe-Xi	Richard A.	Jessica A.	Matthew W.
Study Person Mid Initials					
Study Person Email	rowe@mail.utexas.edu	""	""	""	""
Study Person Phone					
Study Person Fax					
Study Person Address					
Study Person Affiliation	High-Resolution X-ray CT Facility, Department of Geological Sciences, The University of Texas, Austin, Texas 78712, USA	Department of Anatomy, University of Chicago, Chicago, Illinois 60637, USA	High-Resolution X-ray CT Facility, Department of Geological Sciences, The University of Texas, Austin, Texas 78712, USA	High-Resolution X-ray CT Facility, Department of Geological Sciences, The University of Texas, Austin, Texas 78712, USA	High-Resolution X-ray CT Facility, Department of Geological Sciences, The University of Texas, Austin, Texas 78712, USA
Study Person Roles					
Study Person Roles Term Accession Number					
Study Person Roles Term Source REF					
Comment[Study Person ORCID]					
Comment[Funder]					
Comment[FundRef ID]					
Comment[Funder Term Source REF]					
Comment[Grant Identifier]					
