# Supplementary material for: X-ray computed tomography datasets for forensic analysis of vertebrate fossils
Source: Sci Data. 2016 Jun 7;3:160040. doi: 10.1038/sdata.2016.40 (PMC4896130; doi:10.1038/sdata.2016.40)
Supplement: Supplementary file 2 [file sdata201640-isa1.zip › s_study_Rowe.txt]

Source Name	Material Type	Term Source REF	Term Accession Number	Characteristics[organism]	Term Source REF	Term Accession Number	Characteristics[geographical location]	Term Source REF	Term Accession Number	Protocol REF	Sample Name	Factor Value[fossil quality]
Beijing Museum of Natural History	fossil	ENVO	ENVO:00002164	Confuciusornis lacustris			Liaoning Province	GAZ	GAZ:00005404	Material	Confuciusornis	accurate reconstruction
Dinosaur Museum, Blanding, Utah	fossil	ENVO	ENVO:00002164	Vertebrata	NCBITaxon		Liaoning Province	GAZ	GAZ:00005404	Material	Archaeoraptor	inaccurate reconstruction
Carnegie Museum of Natural History, Pittsburgh, Pennsylvania	fossil	ENVO	ENVO:00002164	Jeholodens jenkinsi			Liaoning Province	GAZ	GAZ:00005404	Material	Jeholodens	not reconstructed
