# Supplementary material for: X-ray computed tomography datasets for forensic analysis of vertebrate fossils
Source: Sci Data. 2016 Jun 7;3:160040. doi: 10.1038/sdata.2016.40 (PMC4896130; doi:10.1038/sdata.2016.40)
Supplement: Supplementary file 2 [file sdata201640-isa1.zip › a_assay_Rowe.txt]

Sample Name	Protocol REF	Parameter Value[instrument]	Parameter Value[manufacturer]	Parameter Value[X-ray source voltage]	Unit	Term Source REF	Term Accession Number	Parameter Value[X-ray source current]	Unit	Term Source REF	Term Accession Number	Parameter Value[X-ray focal spot size]	Unit	Term Source REF	Term Accession Number	Parameter Value[detection instrument]	Parameter Value[number of channels]	Parameter Value[array type]	Parameter Value[horizontal channel pitch]	Unit	Term Source REF	Term Accession Number	Parameter Value[X-ray pre-filter]	Parameter Value[X-ray calibration medium]	Parameter Value[lateral offset percentage]	Parameter Value[source-object distance]	Unit	Term Source REF	Term Accession Number	Parameter Value[number of rotational positions at which X-rays were collected]	Parameter Value[integration time]	Unit	Term Source REF	Term Accession Number	Parameter Value[reconstruction offset]	Parameter Value[reconstruction scale]	Parameter Value[reconstructed image size]	Unit	Term Source REF	Term Accession Number	Parameter Value[reconstruction field]	Unit	Term Source REF	Term Accession Number	Parameter Value[slice thickness]	Unit	Term Source REF	Term Accession Number	Parameter Value[inter-slice spacing]
Confuciusornis	Scanning Protocols and Parameters	ACTIS scanner	BioImaging Research	420	kilovolt	UO	UO:0000248	4.4	milliampere	UO	UO:0000037	1.8	millimeter	UO	UO:0000016	P250D detector	512	cadmium-tungstate solid-state linear array	0.31	millimeter	UO	UO:0000016	2 x 1.58mm brass plates	air	160	710	millimeter	UO	UO:0000016	1200	64	millisecond	UO	UO:0000028	600	900	1024	pixels			220	millimeter	UO	UO:0000016	0.5	millimeter	UO	UO:0000016	0.45
Archaeoraptor	Scanning Protocols and Parameters	ACTIS scanner	BioImaging Research	420	kilovolt	UO	UO:0000248	4.7	milliampere	UO	UO:0000037	1.8	millimeter	UO	UO:0000016	P250D detector	512	cadmium-tungstate solid-state linear array	0.31	millimeter	UO	UO:0000016	1 x 1.58mm brass plates	air	190	700	millimeter	UO	UO:0000016	2000	84	millisecond	UO	UO:0000028	400	1100	1024	pixels			270	millimeter	UO	UO:0000016	1	millimeter	UO	UO:0000016	0.9
Jeholodens	Scanning Protocols and Parameters	ACTIS scanner	BioImaging Research	250	kilovolt	UO	UO:0000248	3.5	milliampere	UO	UO:0000037	1	millimeter	UO	UO:0000016	Radiographic Line Scanner (RLS) detector	2048	gadolinium oxysulfide linear array	0.025	millimeter	UO	UO:0000016	none	air	0	752	millimeter	UO	UO:0000016	1800	25	millisecond	UO	UO:0000028	600	550	1024	pixels			50	millimeter	UO	UO:0000016	0.25	millimeter	UO	UO:0000016	0.2
[truncated: 19 more columns]
